# Supplementary material for: Genotyping by Sequencing for SNP-Based Linkage Analysis and the Development of KASPar Markers for Male Sterility and Polyembryony in Citrus
Source: Plants (Basel). 2023 Apr 6;12(7):1567. doi: 10.3390/plants12071567 (PMC10096700; doi:10.3390/plants12071567)
Supplement: Supplementary file 1 [file plants-12-01567-s001.zip]

Archive with 2 entries (2 files):
- plants-2288451-Proof Done-supplementary-figures.pdf
- plants-2288451-Proof Done-supplementary-table.xlsx
